# Supplementary material for: Hybrid Cyclobutane/Proline-Containing Peptidomimetics: The Conformational Constraint Influences Their Cell-Penetration Ability
Source: Int J Mol Sci. 2021 May 11;22(10):5092. doi: 10.3390/ijms22105092 (PMC8151717; doi:10.3390/ijms22105092)
Supplement: Supplementary file 1 [file ijms-22-05092-s001.zip]

Archive with 1 entries (1 files):
- ijms-1170174-supplementary.pdf
